# Supplementary material for: The Co-occurrence of NDM-5, MCR-1, and FosA3-Encoding Plasmids Contributed to the Generation of Extensively Drug-Resistant Klebsiella pneumoniae
Source: Front Microbiol. 2022 Jan 3;12:811263. doi: 10.3389/fmicb.2021.811263 (PMC8762306; doi:10.3389/fmicb.2021.811263)
Supplement: Supplementary file 2 [file Data_Sheet_2.XLSX]

## Sheet: Sheet1
					Resistance genes
Strain ID	Chr_ST	K_locus	Collect region	Sample type	Aminoglycosides	Colistin	Fosfomycin	Fluoroquinolones	Glycopeptides	Macrolides	Nitroimidazole	Phenicols	Rifampin	Sulfonamides	Tetracyclines	Trimethoprim	Bla	Bla_Carb	Bla_ESBL	Bla_ESBL_inhR	Bla_broad	Bla_broad_inhR
1678	ST485	-	Shanghai	blood	AadA16*;StrB;StrA*;Aac3-IId*;Aph3-Ia	Mcr1*	FosA	QnrB2*;ParC-80I;GyrA-83I	-	MphA	-	FloR*;CatB3*	Arr3	SulI;SulI;SulII*	TetA	DfrA27	AmpH*;OXA-1	NDM-5	SHV-27*;CTX-M-55	-	TEM-141*?	-
1027	ST290	KL21	Zhejiang	blood	AadA16*;AadA1-pm*;StrB	-	-	Qnr-S1	-	-	-	FloR;CmlA5	-	SulI;SulII	TetA?;TetD	DfrA27;DfrA14	AmpH*;LAP-2;OXA-10	NDM-5	-	-	-	SHV-26*;TEM-30*
1033	ST1692-3LV	-	Zhejiang	blood	AadA16*;AadA2*;StrB;Aac3-IId*;Aph3-Ia*	-	-	QnrB4	-	MphA	-	FloR	-	SulI?;SulII	TetA	DfrA12	AmpH*;DHA-1	NDM-5	SHV-13*;CTX-M-27	-	-	TEM-30*
1050	ST11	KL27	Zhejiang	blood	RmtB;Aac3-IId*;StrB;StrA*;AadA1-pm*;AadA2*;AadA16*	-	-	Qnr-S1;QnrB2*;QnrB4;ParC-80I;GyrA-83I	-	-	-	FloR*;CmlA5	Arr3	SulII	TetG;TetA;TetD	DfrA14;DfrA12*;DfrA27	AmpH*;LAP-2;OXA-10	NDM-5	CTX-M-3;CTX-M-27	-	SHV-11	TEM-30*
1135	ST11	KL64	Zhejiang	blood	AadA2;StrB;StrA;RmtB;AadA1-pm?	-	-	ParC-80I;GyrA-83I;GyrA-87G	-	-	-	FloR;CmlA5;CatA2*	-	SulI;SulII	TetA?;TetD	DfrA27	AmpH*	NDM-5;KPC-2	CTX-M-65	-	SHV-11	TEM-30*
1151	ST290	KL21	Zhejiang	blood	AadA1-pm*;StrB;AadA16*	-	-	Qnr-S1	-	-	-	FloR;CmlA5	Arr2*	SulI;SulII	TetA?;TetD	DfrA14	AmpH*;LAP-2;OXA-10	NDM-5	-	-	-	SHV-26*;TEM-30*
1156	ST290	KL21	Zhejiang	blood	AadA16*;AadA1-pm*;StrB;Aph3''Ia	-	-	Qnr-S1	-	-	-	FloR;CmlA5	-	SulI;SulII	TetA?;TetD	DfrA27;DfrA14	AmpH*;LAP-2;OXA-10	NDM-5;OXA-23	-	-	-	SHV-26*;TEM-30*
1169	ST290	KL21	Zhejiang	blood	AadA16*;AadA1-pm*;StrB	-	-	Qnr-S1	-	-	-	FloR;CmlA5	-	SulI;SulII	TetA?;TetD	DfrA27;DfrA14	AmpH*;LAP-2;OXA-10	NDM-5	-	-	-	SHV-26*;TEM-30*
1170	ST290	KL21	Zhejiang	blood	AadA16*;AadA1-pm*;StrB	-	-	Qnr-S1	-	-	-	FloR;CmlA5	-	SulI;SulII	TetA?;TetD	DfrA27;DfrA14	AmpH*;LAP-2;OXA-10	NDM-5	-	-	-	SHV-26*;TEM-30*
1176	ST290	-	Zhejiang	blood	AadA1-pm*;AadA16*;Aac3-IId*;StrB	-	-	Qnr-S1;QnrB4	-	MphA	-	FloR;CmlA5;CatB3*	-	SulII;SulI	TetA?;TetD	DfrA14;DfrA27;DfrA12?	AmpH*;LAP-2;OXA-10;DHA-1	NDM-5	CTX-M-98?	-	-	TEM-30*;SHV-26*
1179	ST290	KL21	Zhejiang	blood	AadA1-pm*;AadA16*;StrB	-	-	Qnr-S1	-	MphA	-	CmlA5;FloR	Arr2	SulI;SulII	TetA?;TetD	DfrA14	AmpH*;LAP-2;OXA-10	NDM-5	-	-	-	SHV-26*;TEM-30*
1198	ST15	KL48	Zhejiang	blood	AadA2*;Aph4-Ia;Aac3-Iva*?;AadA1-pm*;StrB;StrA;Aph3-Ia*;AadA16*	-	-	ParC-80I;GyrA-83F;GyrA-87A	-	MphA	-	CmlA5;FloR*;CatB4?	Arr3	SulI;SulII	TetD;TetA?	DfrA12;DfrA14	AmpH*;SHV-28*;OXA-10;OXA-1	NDM-5	CTX-M-15;CTX-M-24	-	-	TEM-30*
1221	ST15	KL48	Zhejiang	blood	AadA2*;Aph4-Ia;Aac3-Iva*?;Aph3-Ia*	-	-	ParC-80I;GyrA-83F;GyrA-87A	-	MphA	-	FloR*;CatB4?	-	SulI;SulII	-	DfrA12	AmpH*;SHV-28*;OXA-1	NDM-5	CTX-M-15	-	-	TEM-30*
1264	ST11	KL64	Fujian	blood	RmtB	-	FosA	Qnr-S1;ParC-80I;GyrA-83I;GyrA-87G	-	-	-	CatA2*	-	-	-	DfrA14	AmpH*	NDM-1;KPC-2	CTX-M-65	-	SHV-11	TEM-30*
1265	ST11	KL47	Fujian	blood	StrB;StrA;AadA2;AadB	-	-	Qnr-S1;ParC-80I;GyrA-83I;GyrA-87G	-	-	-	CmlA5*	-	SulI?	TetA	DfrA1	AmpH*;LAP-2	KPC-2	SHV-12	-	-	-
1266	ST11	KL47	Fujian	blood	StrB;StrA;RmtB;AadA2;AadB	-	-	Qnr-S1;ParC-80I;GyrA-83I;GyrA-87G	-	-	-	CmlA5*	-	-	TetA	DfrA1	AmpH*;LAP-2	KPC-2	SHV-12	-	-	TEM-30*
1267	ST11	KL47	Fujian	blood	StrB;StrA;AadB;AadA2	-	FosA	Qnr-S1;ParC-80I;GyrA-83I;GyrA-87G	-	-	-	CmlA5*;CatA2*	-	SulI*?;SulII	TetA	-	AmpH*;LAP-2?	KPC-2	CTX-M-15;SHV-12;CTX-M-65	-	-	TEM-30*
1268	ST11	KL47	Fujian	blood	StrB;StrA;AadB;AadA2	-	-	ParC-80I;GyrA-83I;GyrA-87G	-	-	-	CmlA5*;CatA2*	-	-	-	-	AmpH*	KPC-2	CTX-M-65;SHV-12	-	-	-
1269	ST11	KL64	Fujian	blood	RmtB;AadA2	-	FosA	Qnr-S1;ParC-80I;GyrA-83I;GyrA-87G	-	-	-	CatA2*	-	-	-	DfrA14	AmpH*	KPC-2	CTX-M-65	-	SHV-11	TEM-30*
1270	ST11	KL47	Fujian	blood	StrB;StrA;RmtB;AadA2;AadB	-	-	Qnr-S1;ParC-80I;GyrA-83I;GyrA-87G	-	-	-	CmlA5*	-	-	TetA	DfrA1	AmpH*;LAP-2	KPC-2	SHV-12	-	-	TEM-30*
1271	ST11	KL47	Fujian	blood	StrB;StrA;AadA2;AadB	-	-	Qnr-S1;ParC-80I;GyrA-83I;GyrA-87G	-	-	-	CmlA5*	-	SulI?	TetA	DfrA1	AmpH*;LAP-2	KPC-2	SHV-12	-	-	-
1272	ST11	KL47	Fujian	blood	StrB;StrA;RmtB;Aac3-IId*;AadA2;AadB	-	-	Qnr-S1;ParC-80I;GyrA-83I;GyrA-87G	-	MphA	-	FloR;CmlA5*	-	-	TetA?	DfrA1	AmpH*;LAP-2	KPC-2	SHV-12;CTX-M-14	-	-	TEM-30*
1390	ST375	KL2	Zhejiang	blood	AadA2*	-	-	-	-	-	-	-	-	SulI	TetA	DfrA12	AmpH*;SHV-187*	NDM-5;KPC-2	CTX-M-14	-	TEM-135*	-
1402	ST15	KL19	Zhejiang	blood	AadA2*;Aac3-IId*	-	-	ParC-80I;GyrA-83F;GyrA-87A	-	MphA	-	-	-	SulI	-	DfrA12	AmpH*;SHV-28*	KPC-2	CTX-M-15	-	-	TEM-30*
1403	ST11	KL64	Zhejiang	blood	RmtB;AadA2	-	FosA	Qnr-S1;ParC-80I;GyrA-83I;GyrA-87G	-	MphA	-	CmlA5*;CatA2*	-	SulII	TetA	DfrA14	AmpH*;LAP-2	KPC-2;NDM-5	CTX-M-65	-	SHV-11	TEM-30*
1413	ST15	KL19	Zhejiang	blood	Aac3-IId*;RmtB?	-	-	ParC-80I;GyrA-83F;GyrA-87A	-	-	-	-	-	-	-	-	AmpH*;SHV-28*	KPC-2	CTX-M-65	-	-	-
1432	ST15	KL19	Zhejiang	blood	Aac3-IId*;RmtB?	-	-	ParC-80I;GyrA-83F;GyrA-87A	-	-	-	-	-	-	-	-	AmpH*;SHV-28*	KPC-2	CTX-M-65	-	-	-
1521	ST11	KL64	Shandong	blood	RmtB;AadA2	-	FosA	ParC-80I;GyrA-83I;GyrA-87G	-	-	-	-	-	-	-	-	AmpH*	KPC-2	SHV-12;CTX-M-65	-	-	TEM-30*
1522	ST35	KL22/KL37	Shandong	blood	-	-	-	-	-	-	-	-	-	-	-	-	AmpH*	NDM-5	-	-	SHV-33	-
1523	ST11	KL64	Shandong	blood	RmtB;AadA2	-	FosA	ParC-80I;GyrA-83I;GyrA-87G	-	-	-	-	-	-	-	-	AmpH*	KPC-2	CTX-M-65;SHV-12	-	-	TEM-30*
1525	ST11	KL64	Shandong	blood	RmtB;AadA2	-	FosA	ParC-80I;GyrA-83I;GyrA-87G	-	-	-	-	-	-	-	-	AmpH*	KPC-2	SHV-12;CTX-M-65	-	-	TEM-30*
1526	ST11	KL64	Shandong	blood	RmtB;AadA2	-	FosA	ParC-80I;GyrA-83I;GyrA-87G	-	-	-	-	-	-	-	-	AmpH*	KPC-2	SHV-12;CTX-M-65	-	-	TEM-30*
1531	ST45	KL24	Shandong	blood	StrB;StrA*;Aac3-IId*;AadA16*	-	FosA?	-	-	MphA	-	-	Arr3	SulII;SulI	TetD	-	AmpH*	NDM-1;KPC-2?	CTX-M-15	-	SHV-1?	TEM-30*
1533	ST11	KL64	Shandong	blood	AadA2;RmtB	-	FosA	ParC-80I;GyrA-83I;GyrA-87G	-	MphA?	-	-	-	-	-	-	AmpH*;SHV-187*?	KPC-2	CTX-M-65	-	-	TEM-30*
1534	ST45	KL24	Shandong	blood	StrB;StrA*;AadA16*;Aac3-IId*	-	-	-	-	MphA	-	-	Arr3	SulII;SulI	TetD	DfrA27	AmpH*	NDM-1	CTX-M-15	-	-	TEM-30*
1535	ST45	KL24	Shandong	blood	StrB;StrA*;AadA16*;Aac3-IId*	-	-	-	-	MphA	-	-	Arr3	SulII;SulI	TetD	DfrA27	AmpH*	NDM-1	CTX-M-15	-	-	TEM-30*
1537	ST11	KL64	Shandong	blood	RmtB;AadA2	-	FosA	ParC-80I;GyrA-83I;GyrA-87G	-	-	-	-	-	-	-	-	AmpH*	KPC-2	CTX-M-65;SHV-12	-	-	TEM-30*
1538	ST11	KL64	Shandong	blood	RmtB	-	FosA	ParC-80I;GyrA-83I;GyrA-87G	-	-	-	-	-	-	-	-	AmpH*	KPC-2	CTX-M-65;SHV-12	-	-	TEM-30*
1539	ST11	KL64	Shandong	blood	RmtB;AadA2	-	-	ParC-80I;GyrA-83I;GyrA-87G	-	-	-	-	-	-	-	-	AmpH*	KPC-2	SHV-12;CTX-M-65	-	-	TEM-30*
1541	ST45	KL24	Shandong	blood	StrB;StrA*;AadA16*;Aac3-IId*	-	-	-	-	MphA	-	-	Arr3	SulII;SulI	TetD	DfrA27	AmpH*	NDM-1	CTX-M-15	-	SHV-1?	TEM-30*
1547	ST11	KL64	Shandong	blood	RmtB	-	FosA	ParC-80I;GyrA-83I;GyrA-87G	-	-	-	-	-	-	-	-	AmpH*	KPC-2	SHV-12;CTX-M-65	-	-	TEM-30*
1549	ST45	KL24	Shandong	blood	StrB;StrA*;AadA16*;Aac3-IId*	-	-	-	-	MphA	-	-	Arr3	SulII;SulI	TetD	DfrA27	AmpH*	NDM-1	CTX-M-15	-	-	TEM-30*
1551	ST45	KL24	Shandong	blood	StrB;StrA*;AadA16*;Aac3-IId*;RmtB;AadA2	-	FosA	-	-	MphA	-	-	Arr3	SulII	TetD	DfrA27	AmpH*	KPC-2;NDM-1	CTX-M-15;CTX-M-65	-	-	TEM-30*
1552	ST45	KL24	Shandong	blood	StrB;StrA*;Aac3-IId*;AadA16*	-	-	-	-	MphA	-	-	Arr3	SulII;SulI	TetD	-	AmpH*	NDM-1	CTX-M-15	-	-	TEM-30*
1555	ST11	KL64	Shandong	blood	RmtB;AadA2	-	FosA	ParC-80I;GyrA-83I;GyrA-87G	-	-	-	-	-	-	-	-	AmpH*	KPC-2	SHV-12;CTX-M-65	-	-	TEM-30*
1560	ST45	KL24	Shandong	blood	StrB;StrA*;AadA16*;Aac3-IId*	-	-	-	-	MphA	-	-	Arr3	SulII;SulI	TetD	DfrA27	AmpH*	NDM-1	CTX-M-15	-	SHV-1?	TEM-30*
1570	ST11	KL64	Hubei	blood	RmtB;AadA2*;StrB?;StrA*;Aac3-IId*;Aph3-Ia*;AadA16*	-	-	ParC-80I;GyrA-83I;GyrA-87G	-	MphA	-	-	Arr3	SulII*?	-	DfrA12	AmpH*	NDM-1;KPC-2	CTX-M-15;CTX-M-65	-	SHV-11	TEM-30*
1572	ST438	KL74	Hubei	blood	StrB;StrA*;Aac3-IId*;Aph3-Ia	-	-	Qnr-S1;ParC-80I;GyrA-83I	-	-	-	-	-	SulII*	-	-	AmpH*;SHV-67*	NDM-1	CTX-M-3	-	-	TEM-30*
1574	ST438	-	Hubei	blood	Aac3-IId*;StrA*;StrB?;Aph3-Ia	-	FosA2*	Qnr-S1;ParC-80I;GyrA-83I	-	MphA	-	-	-	SulII*	TetD	DfrA19*;DfrA14	AmpH*;ACT-5*;FONA-5*;SHV-67*	NDM-1?	SFO-1;CTX-M-3	-	-	-
1575	ST11	KL64	Hubei	blood	RmtB;Aac3-IId*;StrB;StrA;AadA2	-	FosA2*	Qnr-S1;GyrA-83I;GyrA-87G	-	MphA	-	-	-	-	TetD	DfrA19*;DfrA14;DfrA12	AmpH*;ACT-5*;FONA-5*	NDM-1;KPC-2	SFO-1;CTX-M-65	-	SHV-11	TEM-30*
1576	ST11	KL64	Hubei	blood	RmtB;AadA2;Aph3-Ia*	-	-	ParC-80I;GyrA-83I;GyrA-87G	-	MphA	-	-	-	-	-	DfrA12	AmpH*	KPC-2	CTX-M-65	-	SHV-11	TEM-30*
1577	ST11	KL64	Hubei	blood	RmtB;AadA2;Aph3-Ia*	-	-	ParC-80I;GyrA-83I;GyrA-87G	-	MphA	-	-	-	-	-	DfrA12	AmpH*	KPC-2	CTX-M-65	-	SHV-11	TEM-30*
1579	ST11	KL47	Hubei	blood	RmtB;Aac3-IId*?	-	FosA;FosA2*?	ParC-80I;GyrA-83I;GyrA-87G	-	MphA*?	-	-	-	-	-	-	AmpH*	KPC-2	SHV-12;CTX-M-65	-	-	TEM-30*
1583	ST11	KL47	Hubei	blood	Aac3-IId*;RmtB	-	FosA	ParC-80I;GyrA-83I;GyrA-87G	-	-	-	CatA2*	-	-	-	-	AmpH*;SHV-187*?	KPC-2	CTX-M-3;CTX-M-65	-	-	TEM-30*
1586	ST11	KL64	Hubei	blood	RmtB;AadA2	-	-	ParC-80I;GyrA-83I;GyrA-87G	-	-	-	-	-	-	-	-	AmpH*	KPC-2	CTX-M-65	-	SHV-11	TEM-30*
1587	ST11	KL64	Hubei	blood	RmtB;AadA2	-	-	ParC-80I;GyrA-83I;GyrA-87G	-	-	-	-	-	-	-	-	AmpH*	KPC-2	CTX-M-65	-	SHV-11	TEM-30*
1588	ST11	KL64	Hubei	blood	AadA2;RmtB	-	FosA2*	ParC-80I;GyrA-83I;GyrA-87G	-	MphA	-	-	-	-	TetD	DfrA12	AmpH*	NDM-1?;KPC-2	CTX-M-65	-	SHV-11	TEM-30*
1602	ST11	KL64	Henan	blood	AadA5;Aac3-IId*;AadA2	-	-	ParC-80I;GyrA-83I;GyrA-87G	-	MphA	-	-	-	-	-	DfrA17	AmpH*	KPC-2	CTX-M-65	-	SHV-11	-
1603	ST395	KL3	Henan	blood	ArmA	-	-	ParC-80I;GyrA-83I	-	MsrE;MphE*;MphA	-	CatB3*	-	SulI	-	-	AmpH*;OXA-1	KPC-2	-	-	SHV-11	-
1605	ST15	KL19	Henan	blood	AadA16*;Aph3-Ia*	-	-	QnrB2*;ParC-80I;GyrA-83F;GyrA-87A	-	MphA	-	FloR*	Arr3	SulI;SulI	TetD;TetA?	DfrA27	AmpH*;SHV-28*	KPC-2	CTX-M-27	-	-	TEM-30*
1606	ST11	KL64	Henan	blood	RmtB;AadA2*	-	FosA	ParC-80I;GyrA-83I;GyrA-87G	-	MphA	-	-	-	-	-	DfrA12	AmpH*	KPC-2	SHV-12;CTX-M-65	-	-	TEM-30*
1607	ST11	KL47	Henan	blood	RmtB	-	-	ParC-80I;GyrA-83I;GyrA-87G	-	-	-	CatA2*	-	-	-	-	AmpH*	KPC-2	SHV-12	-	-	TEM-30*
1608	ST11	KL47	Henan	blood	AadA2;RmtB	-	FosA	ParC-80I;GyrA-83I;GyrA-87G	-	MphE*	-	CatA2*	-	-	-	-	AmpH*	KPC-2	CTX-M-65	-	-	TEM-30*
1610	ST11	KL64	Henan	blood	AadA5;AadA2	-	-	ParC-80I;GyrA-83I;GyrA-87G	-	MphA	-	-	-	-	-	DfrA17	AmpH*	KPC-2	CTX-M-65	-	SHV-11	-
1611	ST15	KL48	Henan	blood	AadA2*	PmrB-56%	-	ParC-80I;GyrA-83F;GyrA-87A	-	MphA	-	-	-	SulI?	-	DfrA12	SHV-28*;AmpH*	KPC-2	CTX-M-15	-	-	TEM-30*
1612	ST11	KL64	Henan	blood	RmtB;AadA2	-	-	Qnr-S1;ParC-80I;GyrA-83I;GyrA-87G	-	-	-	CatA2*	-	SulII	TetA	DfrA14	AmpH*;LAP-2?	KPC-2	CTX-M-65;SHV-12	-	-	TEM-30*
1613	ST107	KL102 (KL149,KL155)	Henan	blood	StrB;StrA*	-	-	Qnr-S1	-	-	-	-	-	SulI;SulII	TetA;TetD	DfrA1	AmpH*;LAP-2	KPC-2	-	-	-	SHV-26*;TEM-30*
1614	ST11	KL47	Henan	blood	RmtB;AadA2?	-	FosA	ParC-80I;GyrA-83I;GyrA-87G	-	-	-	CatA2*	-	-	-	-	AmpH*	KPC-2	SHV-12;CTX-M-65	-	-	TEM-30*
1616	ST11	KL64	Henan	blood	RmtB;AadA2*	-	FosA	ParC-80I;GyrA-83I;GyrA-87G	-	MphA	-	-	-	-	-	DfrA12	AmpH*	KPC-2	SHV-12;CTX-M-65	-	-	TEM-30*
1617	ST11	KL64	Henan	blood	AadA2;RmtB	-	-	Qnr-S1;ParC-80I;GyrA-83I;GyrA-87G	-	-	-	CatA2*	-	SulII	TetA	-	AmpH*;LAP-2	KPC-2	SHV-12;CTX-M-65	-	-	TEM-30*
1618	ST11	KL64	Henan	blood	RmtB;AadA2	-	-	Qnr-S1;ParC-80I;GyrA-83I;GyrA-87G	-	-	-	CatA2*	-	SulII	TetA	DfrA14	AmpH*;LAP-2	KPC-2	SHV-12;CTX-M-65	-	-	TEM-30*
1619	ST2237	KL19	Henan	blood	ArmA;Aac3-IId*;Aph3-Ia*	-	-	QnrB4;ParC-80I;GyrA-83F;GyrA-87A	-	MsrE;MphE*	-	-	-	SulI	-	-	AmpH*;DHA-1	KPC-2	-	-	-	-
1621	ST1319	KL67	Shanghai	blood	StrB?;AadA8b*	-	-	Qnr-S1	-	-	-	FloR	-	SulIII	TetA?	DfrA12	AmpH*	NDM-5	-	-	OKP-B-3*	-
1622	ST11	KL64	Shanghai	blood	Aac3-IId*;ArmA;RmtB	-	-	QnrB4;ParC-80I;GyrA-83I;GyrA-87G	-	MsrE;MphE*;MphA	-	CatA2*	-	SulI	-	-	AmpH*;DHA-1	KPC-2	CTX-M-65	-	-	TEM-30*
1625	ST2237	KL19	Shanghai	blood	ArmA;Aac3-IId*;AadA2*;Aph3-Ia*	MgrB-77%	-	QnrB4;ParC-80I;GyrA-83F;GyrA-87A	-	MsrE;MphE*;MphA	-	-	-	SulI	-	DfrA12	AmpH*;DHA-1	KPC-2	-	-	-	-
1626	ST11	KL47	Shanghai	blood	StrB;StrA*;AphA2*;AadA2	-	-	ParC-80I;GyrA-83I;GyrA-87G	-	-	-	FloR*;CatA2*	-	SulII	TetA*?	-	AmpH*	KPC-2	CTX-M-55;CTX-M-65	-	SHV-11;TEM-141*?	-
1627	ST11	KL47	Shanghai	blood	AadA2	-	-	ParC-80I;GyrA-83I;GyrA-87G	-	-	-	-	-	-	-	-	AmpH*	KPC-2	-	-	SHV-11	-
1628	ST11	KL64	Shanghai	blood	RmtB	-	-	Qnr-S1;ParC-80I;GyrA-83I;GyrA-87G	-	-	-	-	-	SulI	TetA	DfrA1	AmpH*;LAP-2	KPC-2	CTX-M-65	-	SHV-11	TEM-30*
1629	ST11	KL64	Shanghai	blood	RmtB;AadA2	-	FosA	Qnr-S1;ParC-80I;GyrA-83I;GyrA-87G	-	-	-	CatA2*	-	SulII	TetA	DfrA14	AmpH*;LAP-2	KPC-2	CTX-M-65;SHV-12	-	-	TEM-30*
1630	ST11	KL64	Shanghai	blood	RmtB;AadA2	-	FosA	ParC-80I;GyrA-83I;GyrA-87G	-	-	-	-	-	-	-	-	AmpH*	KPC-2	SHV-12;CTX-M-65	-	-	TEM-30*
1631	ST11	KL64	Shanghai	blood	ArmA;Aac3-IId*;StrB;StrA*;AadA2	-	-	QnrB1?;QnrB4;ParC-80I;GyrA-83I;GyrA-87G	-	MsrE;MphE*;ErmB*;MphA	-	CatB4?;CatA2*	-	SulII	TetA	DfrA14	AmpH*;DHA-1;OXA-1	KPC-2	CTX-M-15	-	SHV-11	TEM-30*
1632	ST11	KL47	Shanghai	blood	AadA2*;ArmA;Aac3-IId*;RmtB	-	-	ParC-80I;GyrA-83I;GyrA-87G	-	MsrE;MphE*	-	-	-	SulI	-	DfrA12	AmpH*	KPC-2	SHV-12;CTX-M-3	-	-	TEM-30*
1633	ST11	KL64	Shanghai	blood	ArmA;Aac3-IId*	-	-	QnrB4;ParC-80I;GyrA-83I;GyrA-87G	-	MsrE;MphE*;MphA	-	-	-	SulI	-	-	AmpH*;DHA-1	KPC-2	CTX-M-65	-	SHV-11	TEM-30*
1634	ST11	KL64	Shanghai	blood	AadA2;Aac3-IId*	-	-	ParC-80I;GyrA-83I;GyrA-87G	-	-	-	-	-	-	-	-	AmpH*	KPC-2	CTX-M-65	-	SHV-11	-
1635	ST11	KL64	Shanghai	blood	AadA2*;RmtB	-	-	ParC-80I;GyrA-83I;GyrA-87G	-	MphA	-	-	-	SulI	-	DfrA12	AmpH*	KPC-2	SHV-12?	-	-	TEM-30*
1636	ST11	KL64	Shanghai	blood	AadA2*;RmtB	-	-	ParC-80I;GyrA-83I;GyrA-87G	-	MphA	-	-	-	-	-	DfrA12	AmpH*	KPC-2	SHV-12	-	-	TEM-30*
1637	ST1319	KL67	Shanghai	blood	StrB?;AadA8b*	-	-	Qnr-S1	-	-	-	FloR	-	SulIII	TetA?	DfrA12	AmpH*	NDM-5	-	-	OKP-B-3*	-
1638	ST11	KL64	Shanghai	blood	-	-	-	ParC-80I;GyrA-83I;GyrA-87G	-	-	-	-	-	-	-	-	AmpH*	KPC-2	CTX-M-65	-	SHV-11	-
1639	ST11	KL64	Jiangxi	blood	Aac3-IId*;RmtB;StrB;StrA*;AadA2	-	FosA?	Qnr-S1;ParC-80I;GyrA-83I;GyrA-87G	-	-	-	CatA2*	-	SulII	TetA	DfrA1	AmpH*;LAP-2	KPC-2?	CTX-M-65?	-	SHV-11	TEM-30*
1640	ST11	KL64	Jiangxi	blood	StrB;StrA*;RmtB;AadA2	-	FosA	ParC-80I;GyrA-83I;GyrA-87G	-	-	-	CatA2*	-	SulII	TetA	DfrA1	AmpH*	KPC-2	CTX-M-65	-	SHV-11	TEM-30*
1642	ST11-1LV	KL64	Jiangxi	blood	StrB;StrA*;RmtB;AadA2	-	FosA	ParC-80I;GyrA-83I;GyrA-87G	-	-	-	CatA2*	-	SulII	TetA	DfrA1	AmpH*	KPC-2	CTX-M-65	-	SHV-11	TEM-30*
1643	ST11	KL47	Jiangxi	blood	AadA2;RmtB	-	FosA	ParC-80I;GyrA-83I;GyrA-87G	-	-	-	-	-	-	-	-	AmpH*	KPC-2	SHV-12;CTX-M-65	-	-	TEM-30*
1644	ST11	KL64	Jiangxi	blood	Aac3-IId*;StrB;StrA*;RmtB;AadA2	-	FosA	Qnr-S1;ParC-80I;GyrA-83I;GyrA-87G	-	-	-	CatA2*	-	SulII	TetA	DfrA1	AmpH*;LAP-2	KPC-2	CTX-M-65	-	SHV-11	TEM-30*
1645	ST11	KL64	Jiangxi	blood	StrB;StrA*;RmtB;AadA2	-	FosA	ParC-80I;GyrA-83I;GyrA-87G	-	-	-	CatA2*	-	SulII	TetA	DfrA1	AmpH*	KPC-2	CTX-M-65	-	SHV-11	TEM-30*
1646	ST11	KL64	Jiangxi	blood	StrB;StrA*;RmtB;AadA2	-	FosA	ParC-80I;GyrA-83I;GyrA-87G	-	-	-	CatA2*	-	SulII	TetA	DfrA1	AmpH*;LAP-2?	KPC-2	CTX-M-65	-	SHV-11	TEM-30*
1647	ST11	KL64	Jiangxi	blood	-	-	-	Qnr-S1;ParC-80I;GyrA-83I;GyrA-87G	-	-	-	CatA2*	-	SulII	TetA	DfrA14	LAP-2;AmpH*;SHV-187*?	KPC-2	CTX-M-65	-	-	-
1649	ST11	KL64	Jiangxi	blood	-	-	-	Qnr-S1;ParC-80I;GyrA-83I;GyrA-87G	-	-	-	CatA2*	-	SulII	TetA	DfrA14	AmpH*;LAP-2	KPC-2	CTX-M-65;SHV-12?	-	-	-
1651	ST11	KL64	Jiangxi	blood	-	-	-	Qnr-S1;ParC-80I;GyrA-83I;GyrA-87G	-	-	-	CatA2*	-	SulII	TetA	DfrA14	AmpH*;LAP-2	KPC-2	SHV-12;CTX-M-65	-	-	-
1652	ST11	KL64	Jiangxi	blood	-	-	-	Qnr-S1;ParC-80I;GyrA-83I;GyrA-87G	-	-	-	CatA2*	-	SulII	TetA	DfrA14	AmpH*;LAP-2	KPC-2	CTX-M-65;SHV-12	-	-	-
1653	ST11	KL64	Jiangxi	blood	Aac3-IId*;StrB;StrA*;RmtB;AadA2	-	FosA	Qnr-S1;ParC-80I;GyrA-83I;GyrA-87G	-	-	-	CatA2*	-	SulII	TetA	DfrA1	AmpH*;LAP-2	KPC-2	CTX-M-65	-	SHV-11	TEM-30*
1654	ST11	KL64	Jiangxi	blood	Aac3-IId*;RmtB;StrB;StrA*;AadA2	-	FosA	Qnr-S1;ParC-80I;GyrA-83I;GyrA-87G	-	-	-	CatA2*	-	SulII	TetA	DfrA1	AmpH*;LAP-2	KPC-2	CTX-M-65	-	SHV-11	TEM-30*
1655	ST11	KL64	Jiangxi	blood	-	-	-	Qnr-S1;ParC-80I;GyrA-83I;GyrA-87G	-	-	-	CatA2*	-	SulII	TetA	DfrA14	AmpH*;LAP-2	KPC-2	CTX-M-65;SHV-12	-	-	-
1656	ST11	KL64	Jiangxi	blood	Aac3-IId*;StrB;StrA*;RmtB;AadA2	-	FosA	Qnr-S1;ParC-80I;GyrA-83I;GyrA-87G	-	-	-	CatA2*	-	SulII	TetA	DfrA1	AmpH*;LAP-2	KPC-2	CTX-M-65	-	SHV-11	TEM-30*
1657	ST11	KL64	Jiangxi	blood	-	-	-	Qnr-S1;ParC-80I;GyrA-83I;GyrA-87G	-	-	-	-	-	SulII	TetA	-	AmpH*;LAP-2	KPC-2	CTX-M-65;SHV-12	-	-	-
1658	ST11	KL64	Jiangxi	blood	Aac3-IId*;RmtB;StrB;StrA*;AadA2	-	FosA	Qnr-S1;ParC-80I;GyrA-83I;GyrA-87G	-	-	-	CatA2*	-	SulII	TetA	DfrA1	AmpH*;LAP-2	KPC-2	CTX-M-65	-	SHV-11	TEM-30*
1659	ST11	KL64	Jiangxi	blood	-	-	-	Qnr-S1;ParC-80I;GyrA-83I;GyrA-87G	-	-	-	CatA2*	-	SulII	TetA	DfrA14	AmpH*;LAP-2	KPC-2	-	-	-	-
1660	ST11	KL64	Jiangxi	blood	RmtB;AadA2	-	-	Qnr-S1;ParC-80I;GyrA-83I;GyrA-87G	-	-	-	CatA2*	-	SulII	TetA	DfrA14	AmpH*;LAP-2	KPC-2	CTX-M-65;SHV-12?	-	-	TEM-30*
1661	ST11	KL64	Jiangxi	blood	RmtB;AadA2	-	-	Qnr-S1;ParC-80I;GyrA-83I;GyrA-87G	-	-	-	CatA2*	-	SulII	TetA	DfrA14	AmpH*;LAP-2	KPC-2	CTX-M-65;SHV-12	-	-	TEM-30*
1663	ST11	KL64	Jiangxi	blood	AadA2;RmtB	-	-	Qnr-S1;ParC-80I;GyrA-83I;GyrA-87G	-	-	-	CatA2*	-	SulII	TetA	-	AmpH*;LAP-2;SHV-187*?	KPC-2	CTX-M-65	-	-	TEM-30*
1664	ST11	KL64	Jiangxi	blood	AadA2;RmtB	-	-	Qnr-S1;ParC-80I;GyrA-83I;GyrA-87G	-	-	-	CatA2*	-	SulII	TetA	-	AmpH*;LAP-2	KPC-2	CTX-M-65	-	-	TEM-30*
1665	ST11	KL47	Jiangxi	blood	AadA2;RmtB	-	FosA	ParC-80I;GyrA-83I;GyrA-87G	-	-	-	-	-	-	-	-	AmpH*	KPC-2	SHV-12;CTX-M-65	-	-	TEM-30*
1666	ST11	KL64	Jiangxi	blood	RmtB;AadA2	-	-	Qnr-S1;ParC-80I;GyrA-83I;GyrA-87G	-	-	-	CatA2*	-	SulII	TetA	DfrA14	AmpH*;LAP-2	KPC-2	CTX-M-65;SHV-12	-	-	TEM-30*
1667	ST11	KL47	Jiangxi	blood	RmtB;AadA2	-	-	ParC-80I;GyrA-83I;GyrA-87G	-	-	-	-	-	-	-	-	AmpH*	KPC-2	SHV-12;CTX-M-65	-	-	TEM-30*
1668	ST11	KL64	Jiangxi	blood	Aac3-IId*;RmtB;StrB;StrA*;AadA2	-	FosA	Qnr-S1;ParC-80I;GyrA-83I;GyrA-87G	-	-	-	CatA2*	-	SulII	TetA	DfrA1	AmpH*;LAP-2	KPC-2	CTX-M-65	-	SHV-11	TEM-30*
1670	ST11	KL64	Jiangxi	blood	-	-	-	Qnr-S1;ParC-80I;GyrA-83I;GyrA-87G	-	-	-	-	-	-	-	-	AmpH*;LAP-2	KPC-2	CTX-M-65;SHV-12	-	-	-
1671	ST11	KL64	Jiangxi	blood	StrB;StrA*;RmtB;AadA2	-	FosA	ParC-80I;GyrA-83I;GyrA-87G	-	-	-	CatA2*	-	SulII	TetA	DfrA1;DfrA14	AmpH*	KPC-2	CTX-M-65	-	SHV-11	TEM-30*
1673	ST11	KL64	Jiangxi	blood	-	-	-	Qnr-S1;ParC-80I;GyrA-83I;GyrA-87G	-	-	-	CatA2*	-	SulII	TetA	DfrA14	AmpH*;LAP-2	KPC-2	-	-	-	-
1674	ST11	KL64	Jiangxi	blood	-	-	-	Qnr-S1;ParC-80I;GyrA-83I;GyrA-87G	-	-	-	-	-	-	-	-	AmpH*;LAP-2	KPC-2	CTX-M-65;SHV-12	-	-	-
1675	ST11	KL64	Jiangxi	blood	-	-	-	Qnr-S1;ParC-80I;GyrA-83I;GyrA-87G	-	-	-	-	-	-	-	-	AmpH*;LAP-2	KPC-2	SHV-12;CTX-M-65	-	-	-
1676	ST11	KL64	Jiangxi	blood	AadA2;RmtB	-	FosA	ParC-80I;GyrA-83I;GyrA-87G	-	-	-	CatA2*	-	-	-	-	AmpH*	KPC-2	CTX-M-65	-	SHV-11	TEM-30*
1677	ST11	KL64	Jiangxi	blood	-	-	-	Qnr-S1;ParC-80I;GyrA-83I;GyrA-87G	-	-	-	-	-	-	-	-	AmpH*;LAP-2	KPC-2	SHV-12;CTX-M-65	-	-	-
1680	ST11	KL64	Jiangxi	blood	-	-	-	Qnr-S1;ParC-80I;GyrA-83I;GyrA-87G	-	-	-	CatA2*	-	SulII	TetA	-	AmpH*;LAP-2	KPC-2	SHV-12	-	-	-
1681	ST11	KL64	Jiangxi	blood	RmtB;AadA2	-	-	ParC-80I;GyrA-83I;GyrA-87G	-	-	-	CatA2*	-	-	-	-	AmpH*	KPC-2	CTX-M-65	-	SHV-11	TEM-30*
1682	ST11	KL64	Jiangxi	blood	-	-	-	Qnr-S1;ParC-80I;GyrA-83I;GyrA-87G	-	-	-	-	-	-	-	-	AmpH*;LAP-2	KPC-2	SHV-12;CTX-M-65	-	-	-
1683	ST11	KL64	Jiangxi	blood	-	-	-	Qnr-S1;ParC-80I;GyrA-83I;GyrA-87G	-	-	-	-	-	SulII	-	-	AmpH*;LAP-2	KPC-2	SHV-12;CTX-M-65*	-	-	-
1684	ST11	KL64	Jiangxi	blood	-	-	-	Qnr-S1;ParC-80I;GyrA-83I;GyrA-87G	-	-	-	-	-	-	-	-	AmpH*;LAP-2	KPC-2	CTX-M-65	-	-	-
1755	ST11	KL64	Shanghai	blood	RmtB;AadA2	-	-	Qnr-S1;ParC-80I;GyrA-83I;GyrA-87G	-	-	-	CatA2*	-	SulII	TetA	DfrA14	AmpH*;LAP-2	KPC-2	CTX-M-65;SHV-12	-	-	TEM-30*
1757	ST11	KL64	Shanghai	blood	RmtB;AadA2	-	-	Qnr-S1;ParC-80I;GyrA-83I;GyrA-87G	-	-	-	CatA2*	-	SulII	TetA	-	LAP-2;AmpH*;SHV-187*?	KPC-2	CTX-M-65	-	-	TEM-30*
1864	ST11	KL47	Zhejiang	blood	ArmA;Aac3-IId*;AadA2;RmtB	-	FosA	QnrB4;ParC-80I;GyrA-83I;GyrA-87G	-	MsrE;MphE*	-	-	-	-	-	-	AmpH*;DHA-1	KPC-2	SHV-12;CTX-M-65	-	-	TEM-30*
1867	ST11	KL64	Jiangxi	blood	StrB;StrA*	-	-	ParC-80I;GyrA-83I;GyrA-87G	-	-	-	FloR	-	SulII	TetA*?	-	AmpH*	KPC-2	SHV-12	-	-	-
XY-1	ST11	KL47	Hunan	blood	StrB;StrA?;RmtB;AadB;AadA2	-	-	ParC-80I;GyrA-83I;GyrA-87G	-	-	-	CmlA5*	-	-	-	-	AmpH*	KPC-2	SHV-12;CTX-M-65	-	-	TEM-30*
XY-5	ST2390-1LV	-	Hunan	blood	StrB;StrA	-	-	-	-	-	-	CatA1*	-	SulII	TetD	DfrA5	AmpH*;SHV-187*?	NDM-1	-	-	-	-
XY-9	ST307	KL102 (KL149,KL155)	Hunan	blood	-	-	-	-	-	-	-	-	-	-	-	-	AmpH*	IMP-30	CTX-M-3	-	-	TEM-30*
XY-11	ST307	KL102 (KL149,KL155)	Hunan	blood	-	-	-	-	-	-	-	-	-	-	-	-	AmpH*	IMP-30	CTX-M-3	-	-	TEM-30*
XY-13	ST2236	-	Hunan	blood	AadA16*;StrB;StrA*;Aac3-IId*;Aph3-Ia	-	-	QnrB2*;Qnr-S1	-	MphA	-	FloR	Arr3	SulI;SulI*;SulII*	TetA?	DfrA27	AmpH*	NDM-1	CTX-M-3;SHV-12	-	-	TEM-30*
XY-16	ST11	KL47	Hunan	blood	StrB;StrA?;AadA2;AadB;RmtB	-	-	Qnr-S1;ParC-80I;GyrA-83I;GyrA-87G	-	-	-	CmlA5*	-	SulI*	-	-	AmpH*	KPC-2;IMP-4	CTX-M-65;SHV-12	-	-	TEM-30*
XY-17	ST11	KL47	Hunan	blood	StrB;StrA?;RmtB;AadB;AadA2	-	-	ParC-80I;GyrA-83I;GyrA-87G	-	-	-	CmlA5*	-	-	-	-	AmpH*	KPC-2	SHV-12;CTX-M-65	-	-	TEM-30*
